# Supplementary material for: Worth the paper it’s written on? A cross-sectional study of Medical Certificate of Stillbirth accuracy in the UK
Source: Int J Epidemiol. 2022 Jun 20;52(1):295–308. doi: 10.1093/ije/dyac100 (PMC9908049; doi:10.1093/ije/dyac100)
Supplement: dyac100_Supplementary_Data [file dyac100_supplementary_data.zip]

Archive with 4 entries (3 files):
- dyac100_Supplementary_Data/
- dyac100_Supplementary_Data/ije-2021-09-1359-File006.docx
- dyac100_Supplementary_Data/ije-2021-09-1359-File007.xlsx
- dyac100_Supplementary_Data/ije-2021-09-1359-File008.docx
