# Supplementary material for: Worth the paper it’s written on? A cross-sectional study of Medical Certificate of Stillbirth accuracy in the UK
Source: Int J Epidemiol. 2022 Jun 20;52(1):295–308. doi: 10.1093/ije/dyac100 (PMC9908049; doi:10.1093/ije/dyac100)
Supplement: dyac100_Supplementary_Data [file dyac100_supplementary_data.zip › dyac100_Supplementary_Data/ije-2021-09-1359-File007.xlsx]

## Sheet: Sheet1
NOTES REVIEWED	MULTIPLE PREGNANCY?	MATERNAL AGE	PARITY	NUMBER OF PREVIOUS STILLBIRTHS	NUMBER OF LATE MISCARRIAGES (>=18 WEEKS)	ETHNICITY CODE (per bulk centile calculator)	BMI	SMOKER	ALCOHOL	REC DRUGS	GESTATION AT FIRST ANTENATAL CONTACT	INITIAL LEVEL OF CARE	HIGHEST LEVEL OF CARE	BABY GENDER	GESTATIONAL AGE AT FDIU (DAYS)	TIMING IN RELATION TO LABOUR	DELIVERY INTERVAL (DAYS)	TERMINATION	ANY SIGNS OF LIFE AT BIRTH	BIRTH WEIGHT (GRAMS)	INDIVIDUAL BIRTH CENTILE	PLACENTAL WEIGHT (GRAMS) IF RECORDED		STATIC SFH	SFH <10 WITHOUT SCAN	SCAN1 EFW CENTILE	SCAN1 AC CENTILE	SCAN2 EFW CENTILE	SCAN2 AC CENTILE	SCAN3 EFW CENTILE	SCAN3 AC CENTILE	SCAN4 EFW CENTILE	SCAN4 AC CENTILE	SCAN5 EFW CENTILE	SCAN5 AC CENTILE	SCAN6 EFW CENTILE	SCAN6 AC CENTILE	SCAN7 EFW CENTILE	SCAN7 AC CENTILE	SCAN8 EFW CENTILE	SCAN8 AC CENTILE	SCAN9 EFW CENTILE	SCAN9 AC CENTILE	SCAN10 EFW CENTILE	SCAN10 AC CENTILE	INDIVIDUAL BIRTH CENTILE (COPY)	OLIGOHYDRAMNIOS	ABNORMAL UMBILICAL ARTERY DOPPLER	OTHER DOPPLER ABNORMAL?
																							PLACENTA <10TH CENTILE
[truncated: 23 more columns]
